# Supplementary material for: How Does a Community Respond to Changes in Aircraft Noise? A Comparison of Two Surveys Conducted 11 Years Apart in Ho Chi Minh City
Source: Int J Environ Res Public Health. 2021 Apr 19;18(8):4307. doi: 10.3390/ijerph18084307 (PMC8074233; doi:10.3390/ijerph18084307)
Supplement: Supplementary file 1 [file ijerph-18-04307-s001.zip]

Archive with 1 entries (1 files):
- ijerph-1170946-supplementary.pdf
